# Supplementary material for: Reactive vapor-phase dealloying-alloying turns oxides into sustainable bulk nano-structured porous alloys
Source: Sci Adv. 2024 Dec 18;10(51):eads2140. doi: 10.1126/sciadv.ads2140 (PMC11654685; doi:10.1126/sciadv.ads2140)
Supplement: Supplementary file 2 — Movies S1 to S3 [file sciadv.ads2140_movies_s1_to_s3.zip]

Archive with 3 entries (3 files):
- ads2140_movie_s1.mp4
- ads2140_movie_s2.mp4
- ads2140_movie_s3.mp4
